# Supplementary material for: Field-induced magnetic phases in a qubit Penrose quasicrystal
Source: Sci Adv. 2023 Mar 17;9(11):eadf6631. doi: 10.1126/sciadv.adf6631 (PMC10022899; doi:10.1126/sciadv.adf6631)
Supplement: Supplementary file 2 — Movies S1 to S9 [file sciadv.adf6631_movies_s1_to_s9.zip]

Archive with 9 entries (9 files):
- adf6631_Movie_S1.mp4
- adf6631_Movie_S2.mp4
- adf6631_Movie_S3.mp4
- adf6631_Movie_S4.mp4
- adf6631_Movie_S5.mp4
- adf6631_Movie_S6.mp4
- adf6631_Movie_S7.mp4
- adf6631_Movie_S8.mp4
- adf6631_Movie_S9.mp4
